# Supplementary material for: Effect of Isoleucine and Added Valine on Performance, Nutrients Digestibility and Gut Microbiota Composition of Pigs Fed with Very Low Protein Diets
Source: Int J Mol Sci. 2022 Nov 28;23(23):14886. doi: 10.3390/ijms232314886 (PMC9740036; doi:10.3390/ijms232314886)
Supplement: Supplementary file 1 [file ijms-23-14886-s001.zip]

Archive with 1 entries (1 files):
- ijms-2016930-supplementary.pdf
